# Supplementary material for: ﻿First formal record of the feeding habits of Saileriolidae (Hemiptera, Heteroptera, Pentatomomorpha, Pentatomoidea), with redescription of Bannacorishyalinus (Schaefer & Ashlock, 1970), comb. nov. endemic to Vietnam
Source: Zookeys. 2024 Dec 31;1221:363–75. doi: 10.3897/zookeys.1221.135026 (PMC11707516; doi:10.3897/zookeys.1221.135026)
Supplement: XML Treatment for Bannacoris [file zookeys.1221.135026-treatment1.xml]

<!DOCTYPE tp:taxon-treatment
  PUBLIC "-//TaxonX//DTD Taxonomic Treatment Publishing DTD v0 20100105//EN" "tax-treatment-NSO.dtd">
<tp:taxon-treatment xmlns:tp="http://www.plazi.org/taxpub"><tp:treatment-meta><kwd-group><label>Taxon classification</label><kwd>
                <named-content content-type="kingdom">Animalia</named-content>
              </kwd><kwd>
                <named-content content-type="order">Hemiptera</named-content>
              </kwd><kwd>
                <named-content content-type="family">Saileriolidae</named-content>
              </kwd></kwd-group><mixed-citation publication-type="journal"><person-group><name><surname>Souma</surname><given-names>Jun</given-names></name><name><surname>Le</surname><given-names>Cuong Viet Canh</given-names></name><name><surname>Pham</surname><given-names>Thai-Hong</given-names></name></person-group><article-title>﻿First formal record of the feeding habits of <tp:taxon-name><tp:taxon-name-part taxon-name-part-type="family">Saileriolidae</tp:taxon-name-part></tp:taxon-name> (<tp:taxon-name><tp:taxon-name-part taxon-name-part-type="order">Hemiptera</tp:taxon-name-part></tp:taxon-name>, <tp:taxon-name><tp:taxon-name-part taxon-name-part-type="suborder">Heteroptera</tp:taxon-name-part></tp:taxon-name>, <tp:taxon-name><tp:taxon-name-part taxon-name-part-type="infraorder">Pentatomomorpha</tp:taxon-name-part></tp:taxon-name>, <tp:taxon-name><tp:taxon-name-part taxon-name-part-type="superfamily">Pentatomoidea</tp:taxon-name-part></tp:taxon-name>), with redescription of <italic><tp:taxon-name><tp:taxon-name-part taxon-name-part-type="genus" reg="Bannacoris">Bannacoris</tp:taxon-name-part><tp:taxon-name-part taxon-name-part-type="species" reg="hyalinus">hyalinus</tp:taxon-name-part></tp:taxon-name></italic> (Schaefer &amp; Ashlock, 1970), comb. nov. endemic to Vietnam</article-title><source>Zookeys</source><day>31</day><month>12</month><year>2024</year><volume>1221</volume><fpage>363</fpage><lpage>375</lpage><pub-id pub-id-type="doi">10.3897/zookeys.1221.135026</pub-id></mixed-citation></tp:treatment-meta><tp:nomenclature><label>﻿Genus</label><tp:taxon-name>
              <object-id xmlns:xlink="http://www.w3.org/1999/xlink" content-type="arpha" xlink:type="simple">336ACBC9-E75C-5D31-BA69-80E6B0DEB2B6</object-id>
              <tp:taxon-name-part taxon-name-part-type="genus" reg="Bannacoris">Bannacoris</tp:taxon-name-part>
            </tp:taxon-name><tp:taxon-authority>Hsiao, 1964</tp:taxon-authority><tp:nomenclature-citation-list><tp:nomenclature-citation><tp:taxon-name>
                  <tp:taxon-name-part taxon-name-part-type="genus" reg="Bannacoris">Bannacoris</tp:taxon-name-part>
                </tp:taxon-name><comment>Hsiao, 1964: 283. Type species by original designation: <tp:taxon-name><tp:taxon-name-part taxon-name-part-type="genus" reg="Bannacoris">Bannacoris</tp:taxon-name-part><tp:taxon-name-part taxon-name-part-type="species" reg="arboreus">arboreus</tp:taxon-name-part></tp:taxon-name> Hsiao, 1964.</comment></tp:nomenclature-citation></tp:nomenclature-citation-list></tp:nomenclature><tp:treatment-sec sec-type="diagnosis" id="SECID0EYDAE"><title>Diagnosis.</title><p><italic><tp:taxon-name><tp:taxon-name-part taxon-name-part-type="genus" reg="Bannacoris">Bannacoris</tp:taxon-name-part></tp:taxon-name></italic> can be distinguished from the two other known saileriolid genera, <italic><tp:taxon-name><tp:taxon-name-part taxon-name-part-type="genus" reg="Ruckesona">Ruckesona</tp:taxon-name-part></tp:taxon-name></italic> Schaefer &amp; Ashlock, 1970 and <italic><tp:taxon-name><tp:taxon-name-part taxon-name-part-type="genus" reg="Saileriola">Saileriola</tp:taxon-name-part></tp:taxon-name></italic> China &amp; Slater, 1956, by a combination of the following characters: head with a median sulcus on vertex (without a median sulcus on vertex in <italic><tp:taxon-name><tp:taxon-name-part taxon-name-part-type="genus" reg="Ruckesona">Ruckesona</tp:taxon-name-part></tp:taxon-name></italic>); compound eye separated from anterior margin of pronotum (close to anterior margin of pronotum in <italic><tp:taxon-name><tp:taxon-name-part taxon-name-part-type="genus" reg="Ruckesona">Ruckesona</tp:taxon-name-part></tp:taxon-name></italic> and <italic><tp:taxon-name><tp:taxon-name-part taxon-name-part-type="genus" reg="Saileriola">Saileriola</tp:taxon-name-part></tp:taxon-name></italic>); a pair of ocelli closer together than a diameter of ocellus (separated by more than 3.0 times of a diameter of ocellus in <italic><tp:taxon-name><tp:taxon-name-part taxon-name-part-type="genus" reg="Ruckesona">Ruckesona</tp:taxon-name-part></tp:taxon-name></italic>); antennomere I more than 1.5 times as long as antennomere II (less than 1.5 times in <italic><tp:taxon-name><tp:taxon-name-part taxon-name-part-type="genus" reg="Ruckesona">Ruckesona</tp:taxon-name-part></tp:taxon-name></italic>); lateral margin of pronotum serrate in anterior part (nearly straight in <italic><tp:taxon-name><tp:taxon-name-part taxon-name-part-type="genus" reg="Saileriola">Saileriola</tp:taxon-name-part></tp:taxon-name></italic>), without distinct spine (with two distinct spines in <italic><tp:taxon-name><tp:taxon-name-part taxon-name-part-type="genus" reg="Saileriola">Saileriola</tp:taxon-name-part></tp:taxon-name></italic>); and corium of forewing mostly punctate (punctate only along claval and median furrows in <italic><tp:taxon-name><tp:taxon-name-part taxon-name-part-type="genus" reg="Saileriola">Saileriola</tp:taxon-name-part></tp:taxon-name></italic>).</p></tp:treatment-sec><tp:treatment-sec sec-type="remarks" id="SECID0ELGAE"><title>Remarks.</title><p>The following characters in the original description are the diagnostic characters of the family <tp:taxon-name><tp:taxon-name-part taxon-name-part-type="family">Saileriolidae</tp:taxon-name-part></tp:taxon-name>, partly including misinterpretation, and are unable to distinguish this genus from other saileriolid genera (<xref ref-type="bibr" rid="B4">Hsiao 1964</xref>; <xref ref-type="bibr" rid="B11">Schaefer and Ashlock 1970</xref>; <xref ref-type="bibr" rid="B10">Rider et al. 2018</xref>; present study): ostiole of metathoracic scent gland quite small (absent in original description); peritreme absent; and tarsi three-segmented (two-segmented in original description). Additionally, hindwing venation, which differs between <italic><tp:taxon-name><tp:taxon-name-part taxon-name-part-type="genus" reg="Ruckesona">Ruckesona</tp:taxon-name-part></tp:taxon-name></italic> and <italic><tp:taxon-name><tp:taxon-name-part taxon-name-part-type="genus" reg="Saileriola">Saileriola</tp:taxon-name-part></tp:taxon-name></italic>, was not considered in the present study because of the lack of a detailed description of the type species of <italic><tp:taxon-name><tp:taxon-name-part taxon-name-part-type="genus" reg="Bannacoris">Bannacoris</tp:taxon-name-part></tp:taxon-name></italic>, <italic><tp:taxon-name><tp:taxon-name-part taxon-name-part-type="genus" reg="Bannacoris">B.</tp:taxon-name-part><tp:taxon-name-part taxon-name-part-type="species" reg="arboreus">arboreus</tp:taxon-name-part></tp:taxon-name></italic> (cf. <xref ref-type="bibr" rid="B4">Hsiao 1964</xref>). Thus, based on the original descriptions of the three known saileriolid genera (<xref ref-type="bibr" rid="B1">China and Slater 1956</xref>; <xref ref-type="bibr" rid="B4">Hsiao 1964</xref>; <xref ref-type="bibr" rid="B11">Schaefer and Ashlock 1970</xref>) and the first author’s examination, we provisionally redefine the morphological characteristics shared by <tp:taxon-name><tp:taxon-name-part taxon-name-part-type="genus" reg="Bannacoris">Bannacoris</tp:taxon-name-part></tp:taxon-name> species, as described in the Diagnosis section above, and propose a new combination, <italic><tp:taxon-name><tp:taxon-name-part taxon-name-part-type="genus" reg="Bannacoris">Bannacoris</tp:taxon-name-part><tp:taxon-name-part taxon-name-part-type="species" reg="hyalinus">hyalinus</tp:taxon-name-part></tp:taxon-name></italic> (Schaefer &amp; Ashlock, 1970), comb. nov., which is transferred from <italic><tp:taxon-name><tp:taxon-name-part taxon-name-part-type="genus" reg="Saileriola">Saileriola</tp:taxon-name-part></tp:taxon-name></italic> to <italic><tp:taxon-name><tp:taxon-name-part taxon-name-part-type="genus" reg="Bannacoris">Bannacoris</tp:taxon-name-part></tp:taxon-name></italic>. In conclusion, the genus <italic><tp:taxon-name><tp:taxon-name-part taxon-name-part-type="genus" reg="Bannacoris">Bannacoris</tp:taxon-name-part></tp:taxon-name></italic> comprises two species, <italic><tp:taxon-name><tp:taxon-name-part taxon-name-part-type="genus" reg="Bannacoris">B.</tp:taxon-name-part><tp:taxon-name-part taxon-name-part-type="species" reg="arboreus">arboreus</tp:taxon-name-part></tp:taxon-name></italic> from China and Thailand and <italic><tp:taxon-name><tp:taxon-name-part taxon-name-part-type="genus" reg="Bannacoris">B.</tp:taxon-name-part><tp:taxon-name-part taxon-name-part-type="species" reg="hyalinus">hyalinus</tp:taxon-name-part></tp:taxon-name></italic> comb. nov. from Vietnam (<xref ref-type="bibr" rid="B4">Hsiao 1964</xref>; <xref ref-type="bibr" rid="B11">Schaefer and Ashlock 1970</xref>; <xref ref-type="bibr" rid="B10">Rider et al. 2018</xref>; present study).</p></tp:treatment-sec><ref-list><ref id="B4"><mixed-citation xmlns:xlink="http://www.w3.org/1999/xlink" xlink:type="simple"><person-group><name name-style="western"><surname>Hsiao</surname><given-names>TY</given-names></name></person-group> (<year>1964</year>) <article-title>New species and new record of <tp:taxon-name><tp:taxon-name-part taxon-name-part-type="order">Hemiptera</tp:taxon-name-part></tp:taxon-name>-<tp:taxon-name><tp:taxon-name-part taxon-name-part-type="suborder">Heteroptera</tp:taxon-name-part></tp:taxon-name> from China.</article-title><source>Acta Zootaxonomica Sinica</source><volume>1</volume>(<issue>2</issue>): <fpage>283</fpage>–<lpage>292</lpage>. [in Chinese with English summary]</mixed-citation></ref><ref id="B11"><mixed-citation xmlns:xlink="http://www.w3.org/1999/xlink" xlink:type="simple"><person-group><name name-style="western"><surname>Schaefer</surname><given-names>CW</given-names></name><name name-style="western"><surname>Ashlock</surname><given-names>PD</given-names></name></person-group> (<year>1970</year>) <article-title>A new genus and new species of <tp:taxon-name><tp:taxon-name-part taxon-name-part-type="subfamily">Saileriolinae</tp:taxon-name-part></tp:taxon-name> (<tp:taxon-name><tp:taxon-name-part taxon-name-part-type="order">Hemiptera</tp:taxon-name-part></tp:taxon-name>: <tp:taxon-name><tp:taxon-name-part taxon-name-part-type="family">Urostylidae</tp:taxon-name-part></tp:taxon-name>).</article-title><source>Pacific Insects</source><volume>12</volume>(<issue>3</issue>): <fpage>629</fpage>–<lpage>639</lpage>.</mixed-citation></ref><ref id="B10"><mixed-citation xmlns:xlink="http://www.w3.org/1999/xlink" xlink:type="simple"><person-group><name name-style="western"><surname>Rider</surname><given-names>DA</given-names></name><name name-style="western"><surname>Schwertner</surname><given-names>CF</given-names></name><name name-style="western"><surname>Vilímová</surname><given-names>J</given-names></name><name name-style="western"><surname>Rédei</surname><given-names>D</given-names></name><name name-style="western"><surname>Kment</surname><given-names>P</given-names></name><name name-style="western"><surname>Thomas</surname><given-names>DB</given-names></name></person-group> (<year>2018</year>) <article-title>Higher systematics of the <tp:taxon-name><tp:taxon-name-part taxon-name-part-type="superfamily">Pentatomoidea</tp:taxon-name-part></tp:taxon-name>.</article-title> In: <person-group><name name-style="western"><surname>McPherson</surname><given-names>JE</given-names></name></person-group> (<role>Ed.</role>) <issue-title>Invasive Stink Bugs and Related Species (Pentatomoidea): Biology, Higher Systematics, Semiochemistry, and Management.</issue-title><source>CRC Press, Boca Raton</source>, <fpage>25</fpage>–<lpage>201</lpage>. [pls 2.25–2.32] <ext-link xlink:href="10.1201/9781315371221-2" ext-link-type="doi" xlink:type="simple">https://doi.org/10.1201/9781315371221-2</ext-link></mixed-citation></ref><ref id="B1"><mixed-citation xmlns:xlink="http://www.w3.org/1999/xlink" xlink:type="simple"><person-group><name name-style="western"><surname>China</surname><given-names>WE</given-names></name><name name-style="western"><surname>Slater</surname><given-names>JA</given-names></name></person-group> (<year>1956</year>) <article-title>A new subfamily of <tp:taxon-name><tp:taxon-name-part taxon-name-part-type="family">Urostylidae</tp:taxon-name-part></tp:taxon-name> from Borneo (<tp:taxon-name><tp:taxon-name-part taxon-name-part-type="order">Hemiptera</tp:taxon-name-part></tp:taxon-name>: <tp:taxon-name><tp:taxon-name-part taxon-name-part-type="suborder">Heteroptera</tp:taxon-name-part></tp:taxon-name>).</article-title><source>Pacific Science</source><volume>10</volume>(<issue>4</issue>): <fpage>410</fpage>–<lpage>414</lpage>.</mixed-citation></ref></ref-list></tp:taxon-treatment>
