# Supplementary material for: ﻿First formal record of the feeding habits of Saileriolidae (Hemiptera, Heteroptera, Pentatomomorpha, Pentatomoidea), with redescription of Bannacorishyalinus (Schaefer & Ashlock, 1970), comb. nov. endemic to Vietnam
Source: Zookeys. 2024 Dec 31;1221:363–75. doi: 10.3897/zookeys.1221.135026 (PMC11707516; doi:10.3897/zookeys.1221.135026)
Supplement: XML Treatment for Bannacoris hyalinus [file zookeys.1221.135026-treatment2.xml]

<!DOCTYPE tp:taxon-treatment
  PUBLIC "-//TaxonX//DTD Taxonomic Treatment Publishing DTD v0 20100105//EN" "tax-treatment-NSO.dtd">
<tp:taxon-treatment xmlns:tp="http://www.plazi.org/taxpub"><tp:treatment-meta><kwd-group><label>Taxon classification</label><kwd>
                <named-content content-type="kingdom">Animalia</named-content>
              </kwd><kwd>
                <named-content content-type="order">Hemiptera</named-content>
              </kwd><kwd>
                <named-content content-type="family">Saileriolidae</named-content>
              </kwd></kwd-group><mixed-citation publication-type="journal"><person-group><name><surname>Souma</surname><given-names>Jun</given-names></name><name><surname>Le</surname><given-names>Cuong Viet Canh</given-names></name><name><surname>Pham</surname><given-names>Thai-Hong</given-names></name></person-group><article-title>﻿First formal record of the feeding habits of <tp:taxon-name><tp:taxon-name-part taxon-name-part-type="family">Saileriolidae</tp:taxon-name-part></tp:taxon-name> (<tp:taxon-name><tp:taxon-name-part taxon-name-part-type="order">Hemiptera</tp:taxon-name-part></tp:taxon-name>, <tp:taxon-name><tp:taxon-name-part taxon-name-part-type="suborder">Heteroptera</tp:taxon-name-part></tp:taxon-name>, <tp:taxon-name><tp:taxon-name-part taxon-name-part-type="infraorder">Pentatomomorpha</tp:taxon-name-part></tp:taxon-name>, <tp:taxon-name><tp:taxon-name-part taxon-name-part-type="superfamily">Pentatomoidea</tp:taxon-name-part></tp:taxon-name>), with redescription of <italic><tp:taxon-name><tp:taxon-name-part taxon-name-part-type="genus" reg="Bannacoris">Bannacoris</tp:taxon-name-part><tp:taxon-name-part taxon-name-part-type="species" reg="hyalinus">hyalinus</tp:taxon-name-part></tp:taxon-name></italic> (Schaefer &amp; Ashlock, 1970), comb. nov. endemic to Vietnam</article-title><source>Zookeys</source><day>31</day><month>12</month><year>2024</year><volume>1221</volume><fpage>363</fpage><lpage>375</lpage><pub-id pub-id-type="doi">10.3897/zookeys.1221.135026</pub-id></mixed-citation></tp:treatment-meta><tp:nomenclature><label>﻿</label><tp:taxon-name>
              <object-id xmlns:xlink="http://www.w3.org/1999/xlink" content-type="arpha" xlink:type="simple">E74F79CF-237F-5458-A096-E650B3BCDD0E</object-id>
              <tp:taxon-name-part taxon-name-part-type="genus" reg="Bannacoris">Bannacoris</tp:taxon-name-part>
              <tp:taxon-name-part taxon-name-part-type="species" reg="hyalinus">hyalinus</tp:taxon-name-part>
            </tp:taxon-name><tp:taxon-authority>(Schaefer &amp; Ashlock, 1970)</tp:taxon-authority><tp:taxon-status xmlns:xlink="http://www.w3.org/1999/xlink" xlink:type="simple">comb. nov.</tp:taxon-status><xref ref-type="fig" rid="F1">Figs 1A, B</xref><xref ref-type="fig" rid="F2">, 2A–G</xref><xref ref-type="fig" rid="F3">, 3A–D</xref><xref ref-type="fig" rid="F4">, 4A, B</xref><tp:nomenclature-citation-list><tp:nomenclature-citation><tp:taxon-name>
                  <tp:taxon-name-part taxon-name-part-type="genus" reg="Saileriola">Saileriola</tp:taxon-name-part>
                  <tp:taxon-name-part taxon-name-part-type="species" reg="hyalina">hyalina</tp:taxon-name-part>
                </tp:taxon-name><comment>Schaefer &amp; Ashlock, 1970: 631. Holotype: ♂, Vietnam: 7 km SE of Dilinh (Djiring), 990 m [= Lâm Đồng Province, Di Linh District, Bảo Thuận?]; Bernice P. Bishop Museum, Honolulu, Hawaii, USA.</comment></tp:nomenclature-citation></tp:nomenclature-citation-list></tp:nomenclature><tp:treatment-sec sec-type="material" id="SECID0E4MAE"><title>Material examined.</title><p><bold>Non-types</bold> (5 ♂♂ 4 ♀♀, <named-content xmlns:xlink="http://www.w3.org/1999/xlink" content-type="dwc:institutional_code" xlink:title="Vietnam National Museum of Nature" xlink:href="http://grbio.org/institution/vietnam-national-museum-nature" xlink:type="simple">VNMN</named-content>): Vietnam • Thừa Thiên Huế Province, Phú Lộc District, Bạch Mã National Park, Lộc Trì, Đường mòn Đỗ Quyên; <named-content xmlns:xlink="http://www.w3.org/1999/xlink" content-type="dwc:verbatimCoordinates" xlink:type="simple"><named-content content-type="geo-json" specific-use="{&#34;type&#34;:&#34;Point&#34;,&#34;coordinates&#34;:[107.847778,16.192778]}" id="NCID0EMNAE" xlink:type="simple">16°11'34"N, 107°50'52"E</named-content></named-content>; 6.vi.2024; leg. J. Souma.</p></tp:treatment-sec><tp:treatment-sec sec-type="diagnosis" id="SECID0ERNAE"><title>Diagnosis.</title><p><italic><tp:taxon-name><tp:taxon-name-part taxon-name-part-type="genus" reg="Bannacoris">Bannacoris</tp:taxon-name-part><tp:taxon-name-part taxon-name-part-type="species" reg="hyalinus">hyalinus</tp:taxon-name-part></tp:taxon-name></italic> comb. nov. can be distinguished from the only other congener, <italic><tp:taxon-name><tp:taxon-name-part taxon-name-part-type="genus" reg="Bannacoris">B.</tp:taxon-name-part><tp:taxon-name-part taxon-name-part-type="species" reg="arboreus">arboreus</tp:taxon-name-part></tp:taxon-name></italic>, by the following characters: head, pronotum, and scutellum mostly yellowish brown (Figs <xref ref-type="fig" rid="F1">1A, B</xref>, <xref ref-type="fig" rid="F2">2A</xref>) (mostly reddish to dark brown in <italic><tp:taxon-name><tp:taxon-name-part taxon-name-part-type="genus" reg="Bannacoris">B.</tp:taxon-name-part><tp:taxon-name-part taxon-name-part-type="species" reg="arboreus">arboreus</tp:taxon-name-part></tp:taxon-name></italic>); corium of forewing mostly hyaline (Fig. <xref ref-type="fig" rid="F2">2D</xref>) (reddish to dark brown in middle part in <italic><tp:taxon-name><tp:taxon-name-part taxon-name-part-type="genus" reg="Bannacoris">B.</tp:taxon-name-part><tp:taxon-name-part taxon-name-part-type="species" reg="arboreus">arboreus</tp:taxon-name-part></tp:taxon-name></italic>), not punctate in an area enclosed by Sc (subcostal) vein and medial furrow (entirely punctate in <italic><tp:taxon-name><tp:taxon-name-part taxon-name-part-type="genus" reg="Bannacoris">B.</tp:taxon-name-part><tp:taxon-name-part taxon-name-part-type="species" reg="arboreus">arboreus</tp:taxon-name-part></tp:taxon-name></italic>); dorsolateral process of genital capsule undeveloped (Figs <xref ref-type="fig" rid="F2">2E</xref>, <xref ref-type="fig" rid="F3">3A</xref>) (protruding posteriad in <italic><tp:taxon-name><tp:taxon-name-part taxon-name-part-type="genus" reg="Bannacoris">B.</tp:taxon-name-part><tp:taxon-name-part taxon-name-part-type="species" reg="arboreus">arboreus</tp:taxon-name-part></tp:taxon-name></italic>); and ventromedian process concave in posterior margin (gently curved outward in <italic><tp:taxon-name><tp:taxon-name-part taxon-name-part-type="genus" reg="Bannacoris">B.</tp:taxon-name-part><tp:taxon-name-part taxon-name-part-type="species" reg="arboreus">arboreus</tp:taxon-name-part></tp:taxon-name></italic>).</p><fig id="F1" position="float" orientation="portrait"><object-id xmlns:xlink="http://www.w3.org/1999/xlink" content-type="doi" xlink:type="simple">10.3897/zookeys.1221.135026.figure1</object-id><object-id xmlns:xlink="http://www.w3.org/1999/xlink" content-type="arpha" xlink:type="simple">775B7619-0B93-5E42-8A36-73CF40CD689B</object-id><label>Figure 1.</label><caption><p>Dorsal habitus of <italic><tp:taxon-name><tp:taxon-name-part taxon-name-part-type="genus" reg="Bannacoris">Bannacoris</tp:taxon-name-part><tp:taxon-name-part taxon-name-part-type="species" reg="hyalinus">hyalinus</tp:taxon-name-part></tp:taxon-name></italic> comb. nov. from Vietnam. <bold>A</bold> male <bold>B</bold> female.</p></caption><graphic xmlns:xlink="http://www.w3.org/1999/xlink" xlink:href="zookeys-1221-363_article-135026__-g001.jpg" position="float" orientation="portrait" xlink:type="simple" id="oo_1210690.jpg"><uri content-type="original_file" xlink:type="simple">https://binary.pensoft.net/fig/1210690</uri></graphic></fig><fig id="F2" position="float" orientation="portrait"><object-id xmlns:xlink="http://www.w3.org/1999/xlink" content-type="doi" xlink:type="simple">10.3897/zookeys.1221.135026.figure2</object-id><object-id xmlns:xlink="http://www.w3.org/1999/xlink" content-type="arpha" xlink:type="simple">CD8AD80B-039E-5EEF-A961-64577AFD4D1A</object-id><label>Figure 2.</label><caption><p>Detailed morphological images of <italic><tp:taxon-name><tp:taxon-name-part taxon-name-part-type="genus" reg="Bannacoris">Bannacoris</tp:taxon-name-part><tp:taxon-name-part taxon-name-part-type="species" reg="hyalinus">hyalinus</tp:taxon-name-part></tp:taxon-name></italic> comb. nov. from Vietnam <bold>A</bold> head, pronotum, and scutellum, dorsal view <bold>B</bold> head, cranial view <bold>C</bold> head and thorax, ventral view <bold>D</bold> forewing, dorsal view <bold>E</bold> male terminalia, ventral view <bold>F</bold> female terminalia, ventral view <bold>G</bold> phallus, ventral view.</p></caption><graphic xmlns:xlink="http://www.w3.org/1999/xlink" xlink:href="zookeys-1221-363_article-135026__-g002.jpg" position="float" orientation="portrait" xlink:type="simple" id="oo_1210691.jpg"><uri content-type="original_file" xlink:type="simple">https://binary.pensoft.net/fig/1210691</uri></graphic></fig></tp:treatment-sec><tp:treatment-sec sec-type="redescription" id="SECID0E1SAE"><title>Redescription.</title><p>Most parts of head, antennomeres I–IV, pronotum except for anterior and lateral margins, ventral surface of thoracic parts, most parts of scutellum, legs except for claws, and abdomen yellowish brown; antennomere V, compound eye, ocellus, anterior margin of scutellum, Sc (subcostal) vein of forewing, claws, and punctures on body dark brown; anterior and lateral margins of pronotum, and outer part of semi-elliptical ridge in anteromedial part of scutellum whitish brown; forewing except for Sc vein and punctures hyaline; setae on body yellowish (Figs <xref ref-type="fig" rid="F1">1A, B</xref>, <xref ref-type="fig" rid="F2">2A–F</xref>, <xref ref-type="fig" rid="F4">4A, B</xref>).</p><p>Body (Fig. <xref ref-type="fig" rid="F1">1A, B</xref>) ovate, 1.5–1.6 times as long as maximum width across abdomen. Head (Fig. <xref ref-type="fig" rid="F2">2A–C</xref>) declivent, mostly punctate, longer than maximum width across compound eyes in cranial view, with a median sulcus on vertex, sparsely bearing minute setae. Antenniferous tubercle annulate, placed anterior to compound eye. Clypeus distinctly surpassing mandibular plate at both apices. Compound eye round, separated from anterior margin of pronotum. A pair of ocelli placed along midline of vertex, closer together than a diameter of ocellus. Antenna smooth on surface; antennomere I longest among antennomeres, more than 1.5 times as long as antennomere II, bearing minute setae throughout its length; antennomere II longer than antennomere IV, bearing minute setae throughout its length; antennomere III shortest among antennomeres, bearing minute setae throughout its length; antennomere IV as long as antennomere V, bearing minute and long setae throughout its length; antennomere V bearing minute and long setae throughout its length. Labium reaching anterior part of abdominal sternite III. Buccula semi-elliptical in lateral view, highest in middle part.</p><p>Thorax (Figs <xref ref-type="fig" rid="F1">1A, B</xref>, <xref ref-type="fig" rid="F2">2A, C</xref>) mostly punctate. Pronotum trapezoidal in dorsal view, shorter than its maximum width, punctate except for callus; lateral margin serrate in anterior part, without distinct spine, bearing minute setae throughout its length; humeral angle rounded. Scutellum triangular, shorter than its maximum width, semi-elliptically raised in anteromedial part, punctate except for midline and semi-elliptical ridge. Forewing (Fig. <xref ref-type="fig" rid="F2">2D</xref>) oblong; anterior margin gently curved outward; clavus shorter than membrane, with 2 rows of punctures throughout its length; corium punctate except in an area enclosed by Sc vein and medial furrow, bearing minute setae in anterior part; membrane provided with several indistinct longitudinal veins; Sc vein, basal part of Cu (cubital) vein, and claval and medial furrows distinct. Epimera and episterna punctate except metepimeron. Sterna smooth on surface. Legs smooth on surface; femora and tibiae cylindrical, bearing setae throughout their length.</p><p>Abdomen (Figs <xref ref-type="fig" rid="F1">1A, B</xref>, <xref ref-type="fig" rid="F2">2D–F</xref>) longer than combined length of head and pronotum; posterior margin of sternite VI concave in male, undulate in female; sternite VII concave in posterior margin of male, with a longitudinal cleft in female. Genital capsule (Fig. <xref ref-type="fig" rid="F3">3A</xref>) elliptical in dorsal and ventral views, smooth on surface, bearing setae in posterior part; lateral margin gently curved outward; dorsolateral process undeveloped; ventromedian process widened apically, concave in posterior margin. Paramere (Fig. <xref ref-type="fig" rid="F3">3B, C</xref>) elongate; crown widened apically, bearing three setae from cuticular sockets along outer margin of dorsum; neck constricted; stem widened apically. Phallus (Fig. <xref ref-type="fig" rid="F2">2G</xref>) oblong; basal plate and phallotheca coriaceous; conjunctiva with two pairs of sclerites. Female terminalia (Fig. <xref ref-type="fig" rid="F3">3D</xref>) semicircular in ventral view, protruding posteriad in middle part; laterotergite VIII reduced; valvifer VIII reduced; laterotergite IX rounded in outer margin.</p><fig id="F3" position="float" orientation="portrait"><object-id xmlns:xlink="http://www.w3.org/1999/xlink" content-type="doi" xlink:type="simple">10.3897/zookeys.1221.135026.figure3</object-id><object-id xmlns:xlink="http://www.w3.org/1999/xlink" content-type="arpha" xlink:type="simple">BA426162-A79B-5B7D-98D4-404AE43AEBD0</object-id><label>Figure 3.</label><caption><p>Line drawings of <italic><tp:taxon-name><tp:taxon-name-part taxon-name-part-type="genus" reg="Bannacoris">Bannacoris</tp:taxon-name-part><tp:taxon-name-part taxon-name-part-type="species" reg="hyalinus">hyalinus</tp:taxon-name-part></tp:taxon-name></italic> comb. nov. from Vietnam <bold>A</bold> genital capsule, dorsal view <bold>B</bold> paramere, dorsal view <bold>C</bold> paramere ventral view <bold>D</bold> female terminalia, ventral view. Abbreviations: abs6, abs7, abdominal sternites VI, VII; lt9, laterotergite IX; vmp, ventromedian process.</p></caption><graphic xmlns:xlink="http://www.w3.org/1999/xlink" xlink:href="zookeys-1221-363_article-135026__-g003.jpg" position="float" orientation="portrait" xlink:type="simple" id="oo_1210692.jpg"><uri content-type="original_file" xlink:type="simple">https://binary.pensoft.net/fig/1210692</uri></graphic></fig><p>Measurements (male: <italic>n</italic> = 5; female: <italic>n</italic> = 4). Body length with forewing 3.5–3.8 mm in male and 3.9–4.0 mm in female, maximum width across forewings 2.3–2.4 mm in male and 2.5 mm in female; head length in cranial view 0.9 mm in both sexes, maximum width across compound eyes 0.8 mm in both sexes; length of antennomeres I–V in both sexes 1.5 mm, 0.8 mm, 0.2 mm, 0.6 mm, and 0.6 mm, respectively; length of labial segments I–IV in both sexes 0.3 mm, 0.3 mm, 0.3 mm, and 0.4 mm, respectively; pronotum length 0.7 mm in both sexes, maximum width 1.8 mm in male and 1.9–2.0 mm in female; scutellum length 0.8 mm in male and 0.9 mm in female, maximum width 1.0 mm in male and 1.1 mm in female; forewing length 2.8–2.9 mm in male and 3.0–3.1 mm in female, maximum width 1.2 mm in male and 1.3 mm in female.</p></tp:treatment-sec><tp:treatment-sec sec-type="remarks" id="SECID0EEWAE"><title>Remarks.</title><p>The nine specimens recorded above (Fig. <xref ref-type="fig" rid="F1">1A, B</xref>) matched well with the original description and illustrations of <italic><tp:taxon-name><tp:taxon-name-part taxon-name-part-type="genus" reg="Bannacoris">Bannacoris</tp:taxon-name-part><tp:taxon-name-part taxon-name-part-type="species" reg="hyalinus">hyalinus</tp:taxon-name-part></tp:taxon-name></italic> comb. nov. (<xref ref-type="bibr" rid="B11">Schaefer and Ashlock 1970</xref>) in terms of morphological characteristics, especially the structure of the head (Fig. <xref ref-type="fig" rid="F2">2B</xref>) and the shape of the genital capsule (Figs <xref ref-type="fig" rid="F2">2E</xref>, <xref ref-type="fig" rid="F3">3A</xref>) and paramere (Fig. <xref ref-type="fig" rid="F3">3B, C</xref>). Therefore, we identified the specimens studied as <italic><tp:taxon-name><tp:taxon-name-part taxon-name-part-type="genus" reg="Bannacoris">B.</tp:taxon-name-part><tp:taxon-name-part taxon-name-part-type="species" reg="hyalinus">hyalinus</tp:taxon-name-part></tp:taxon-name></italic> comb. nov. and redescribed this species in the above section.</p><p>In the original description (<xref ref-type="bibr" rid="B11">Schaefer and Ashlock 1970</xref>), <italic><tp:taxon-name><tp:taxon-name-part taxon-name-part-type="genus" reg="Bannacoris">B.</tp:taxon-name-part><tp:taxon-name-part taxon-name-part-type="species" reg="hyalinus">hyalinus</tp:taxon-name-part></tp:taxon-name></italic> comb. nov. was not compared with the only other congener, <italic><tp:taxon-name><tp:taxon-name-part taxon-name-part-type="genus" reg="Bannacoris">B.</tp:taxon-name-part><tp:taxon-name-part taxon-name-part-type="species" reg="arboreus">arboreus</tp:taxon-name-part></tp:taxon-name></italic>, making the identification of the two species difficult. However, based on the comparison among the nine specimens of <italic><tp:taxon-name><tp:taxon-name-part taxon-name-part-type="genus" reg="Bannacoris">B.</tp:taxon-name-part><tp:taxon-name-part taxon-name-part-type="species" reg="hyalinus">hyalinus</tp:taxon-name-part></tp:taxon-name></italic> comb. nov. and the illustrations (<xref ref-type="bibr" rid="B4">Hsiao 1964</xref>; <xref ref-type="bibr" rid="B5">Hsiao and Ching 1977</xref>), photographs (<xref ref-type="bibr" rid="B5">Hsiao and Ching 1977</xref>; <xref ref-type="bibr" rid="B10">Rider et al. 2018</xref>; <ext-link xmlns:xlink="http://www.w3.org/1999/xlink" xlink:href="https://spain.inaturalist.org/taxa/1360964-Bannacoris-arboreus" ext-link-type="uri" xlink:type="simple">https://spain.inaturalist.org/taxa/1360964-Bannacoris-arboreus</ext-link>), and original description (<xref ref-type="bibr" rid="B4">Hsiao 1964</xref>) of <italic><tp:taxon-name><tp:taxon-name-part taxon-name-part-type="genus" reg="Bannacoris">B.</tp:taxon-name-part><tp:taxon-name-part taxon-name-part-type="species" reg="arboreus">arboreus</tp:taxon-name-part></tp:taxon-name></italic>, the five characters described in the Diagnosis section above were recognized to easily differentiate <italic><tp:taxon-name><tp:taxon-name-part taxon-name-part-type="genus" reg="Bannacoris">B.</tp:taxon-name-part><tp:taxon-name-part taxon-name-part-type="species" reg="hyalinus">hyalinus</tp:taxon-name-part></tp:taxon-name></italic> comb. nov. from <italic><tp:taxon-name><tp:taxon-name-part taxon-name-part-type="genus" reg="Bannacoris">B.</tp:taxon-name-part><tp:taxon-name-part taxon-name-part-type="species" reg="arboreus">arboreus</tp:taxon-name-part></tp:taxon-name></italic>.</p></tp:treatment-sec><tp:treatment-sec sec-type="distribution" id="SECID0ER2AE"><title>Distribution.</title><p>Vietnam (Thừa Thiên Huế Province, Lâm Đồng Province) (Fig. <xref ref-type="fig" rid="F5">5</xref>) (<xref ref-type="bibr" rid="B11">Schaefer and Ashlock 1970</xref>; present study).</p></tp:treatment-sec><tp:treatment-sec sec-type="host" id="SECID0E62AE"><title>Host plant.</title><p>Adults and nymphs of <italic><tp:taxon-name><tp:taxon-name-part taxon-name-part-type="genus" reg="Bannacoris">Bannacoris</tp:taxon-name-part><tp:taxon-name-part taxon-name-part-type="species" reg="hyalinus">hyalinus</tp:taxon-name-part></tp:taxon-name></italic> comb. nov. were observed to congregate in groups of several on the abaxial side of leaves of <italic><tp:taxon-name><tp:taxon-name-part taxon-name-part-type="genus" reg="Litsea">Litsea</tp:taxon-name-part></tp:taxon-name></italic> sp. (<tp:taxon-name><tp:taxon-name-part taxon-name-part-type="family">Lauraceae</tp:taxon-name-part></tp:taxon-name>) (Fig. <xref ref-type="fig" rid="F4">4C</xref>) in Bạch Mã National Park, Thừa Thiên Huế Province, Vietnam (Fig. <xref ref-type="fig" rid="F4">4D</xref>), by the first author. In addition, nymphs were observed sucking sap from the abaxial side of the leaves of this lauraceous tree in captivity. Thus, <italic><tp:taxon-name><tp:taxon-name-part taxon-name-part-type="genus" reg="Litsea">Litsea</tp:taxon-name-part></tp:taxon-name></italic> sp. is considered the host plant of <italic><tp:taxon-name><tp:taxon-name-part taxon-name-part-type="genus" reg="Bannacoris">B.</tp:taxon-name-part><tp:taxon-name-part taxon-name-part-type="species" reg="hyalinus">hyalinus</tp:taxon-name-part></tp:taxon-name></italic> comb. nov., the biological information of which was unknown in the original description (<xref ref-type="bibr" rid="B11">Schaefer and Ashlock 1970</xref>).</p><fig id="F4" position="float" orientation="portrait"><object-id xmlns:xlink="http://www.w3.org/1999/xlink" content-type="doi" xlink:type="simple">10.3897/zookeys.1221.135026.figure4</object-id><object-id xmlns:xlink="http://www.w3.org/1999/xlink" content-type="arpha" xlink:type="simple">7500D07D-00CA-57FE-A5D0-98A05C09817B</object-id><label>Figure 4.</label><caption><p>Photographs regarding <italic><tp:taxon-name><tp:taxon-name-part taxon-name-part-type="genus" reg="Bannacoris">Bannacoris</tp:taxon-name-part><tp:taxon-name-part taxon-name-part-type="species" reg="hyalinus">hyalinus</tp:taxon-name-part></tp:taxon-name></italic> comb. nov. from Bạch Mã National Park, Thừa Thiên Huế Province, Vietnam <bold>A</bold> living adult <bold>B</bold> living nymph <bold>C</bold> host plant (<italic><tp:taxon-name><tp:taxon-name-part taxon-name-part-type="genus" reg="Litsea">Litsea</tp:taxon-name-part></tp:taxon-name></italic> sp.) <bold>D</bold> surrounding habitat.</p></caption><graphic xmlns:xlink="http://www.w3.org/1999/xlink" xlink:href="zookeys-1221-363_article-135026__-g004.jpg" position="float" orientation="portrait" xlink:type="simple" id="oo_1210693.jpg"><uri content-type="original_file" xlink:type="simple">https://binary.pensoft.net/fig/1210693</uri></graphic></fig><fig id="F5" position="float" orientation="portrait"><object-id xmlns:xlink="http://www.w3.org/1999/xlink" content-type="doi" xlink:type="simple">10.3897/zookeys.1221.135026.figure5</object-id><object-id xmlns:xlink="http://www.w3.org/1999/xlink" content-type="arpha" xlink:type="simple">C808DC1F-1A99-51F4-AB3F-C313E18375E1</object-id><label>Figure 5.</label><caption><p>Collection sites of <italic><tp:taxon-name><tp:taxon-name-part taxon-name-part-type="genus" reg="Bannacoris">Bannacoris</tp:taxon-name-part><tp:taxon-name-part taxon-name-part-type="species" reg="hyalinus">hyalinus</tp:taxon-name-part></tp:taxon-name></italic> comb. nov.: red circle = new record; green circle = known record.</p></caption><graphic xmlns:xlink="http://www.w3.org/1999/xlink" xlink:href="zookeys-1221-363_article-135026__-g005.jpg" position="float" orientation="portrait" xlink:type="simple" id="oo_1210694.jpg"><uri content-type="original_file" xlink:type="simple">https://binary.pensoft.net/fig/1210694</uri></graphic></fig><p>The adaxial side of the leaves apparently damaged by this saileriolid species was irregularly yellowed in the field and in captivity, suggesting the possibility that <italic><tp:taxon-name><tp:taxon-name-part taxon-name-part-type="genus" reg="Bannacoris">B.</tp:taxon-name-part><tp:taxon-name-part taxon-name-part-type="species" reg="hyalinus">hyalinus</tp:taxon-name-part></tp:taxon-name></italic> comb. nov. feeds on leaf chlorophyll.</p></tp:treatment-sec><tp:treatment-sec sec-type="Bionomics" id="SECID0EHAAG"><title>Bionomics.</title><p><italic><tp:taxon-name><tp:taxon-name-part taxon-name-part-type="genus" reg="Bannacoris">Bannacoris</tp:taxon-name-part><tp:taxon-name-part taxon-name-part-type="species" reg="hyalinus">hyalinus</tp:taxon-name-part></tp:taxon-name></italic> comb. nov. inhabits evergreen broad-leaved forests in the mountainous areas of Vietnam with a subtropical climate.</p><p>Adults were collected in May 1960 and June 2024 (<xref ref-type="bibr" rid="B11">Schaefer and Ashlock 1970</xref>; present study), and nymphs were observed in June 2024 (present study).</p></tp:treatment-sec><ref-list><ref id="B11"><mixed-citation xmlns:xlink="http://www.w3.org/1999/xlink" xlink:type="simple"><person-group><name name-style="western"><surname>Schaefer</surname><given-names>CW</given-names></name><name name-style="western"><surname>Ashlock</surname><given-names>PD</given-names></name></person-group> (<year>1970</year>) <article-title>A new genus and new species of <tp:taxon-name><tp:taxon-name-part taxon-name-part-type="subfamily">Saileriolinae</tp:taxon-name-part></tp:taxon-name> (<tp:taxon-name><tp:taxon-name-part taxon-name-part-type="order">Hemiptera</tp:taxon-name-part></tp:taxon-name>: <tp:taxon-name><tp:taxon-name-part taxon-name-part-type="family">Urostylidae</tp:taxon-name-part></tp:taxon-name>).</article-title><source>Pacific Insects</source><volume>12</volume>(<issue>3</issue>): <fpage>629</fpage>–<lpage>639</lpage>.</mixed-citation></ref><ref id="B4"><mixed-citation xmlns:xlink="http://www.w3.org/1999/xlink" xlink:type="simple"><person-group><name name-style="western"><surname>Hsiao</surname><given-names>TY</given-names></name></person-group> (<year>1964</year>) <article-title>New species and new record of <tp:taxon-name><tp:taxon-name-part taxon-name-part-type="order">Hemiptera</tp:taxon-name-part></tp:taxon-name>-<tp:taxon-name><tp:taxon-name-part taxon-name-part-type="suborder">Heteroptera</tp:taxon-name-part></tp:taxon-name> from China.</article-title><source>Acta Zootaxonomica Sinica</source><volume>1</volume>(<issue>2</issue>): <fpage>283</fpage>–<lpage>292</lpage>. [in Chinese with English summary]</mixed-citation></ref><ref id="B5"><mixed-citation xmlns:xlink="http://www.w3.org/1999/xlink" xlink:type="simple"><person-group><name name-style="western"><surname>Hsiao</surname><given-names>TY</given-names></name><name name-style="western"><surname>Ching</surname><given-names>HL</given-names></name></person-group> (<year>1977</year>) <tp:taxon-name><tp:taxon-name-part taxon-name-part-type="family">Urostylidae</tp:taxon-name-part></tp:taxon-name>. In: Hsiao TY, Jen SC, Cheng LI, Liu SL, Ching HL (Eds) A Handbook for the Determination of the Chinese <tp:taxon-name><tp:taxon-name-part taxon-name-part-type="order">Hemiptera</tp:taxon-name-part></tp:taxon-name>-<tp:taxon-name><tp:taxon-name-part taxon-name-part-type="suborder">Heteroptera</tp:taxon-name-part></tp:taxon-name>. Vol. I. Science Press, Beijing, 181–197 + 302–304. [pls. 30–32] [in Chinese with English summary]</mixed-citation></ref><ref id="B10"><mixed-citation xmlns:xlink="http://www.w3.org/1999/xlink" xlink:type="simple"><person-group><name name-style="western"><surname>Rider</surname><given-names>DA</given-names></name><name name-style="western"><surname>Schwertner</surname><given-names>CF</given-names></name><name name-style="western"><surname>Vilímová</surname><given-names>J</given-names></name><name name-style="western"><surname>Rédei</surname><given-names>D</given-names></name><name name-style="western"><surname>Kment</surname><given-names>P</given-names></name><name name-style="western"><surname>Thomas</surname><given-names>DB</given-names></name></person-group> (<year>2018</year>) <article-title>Higher systematics of the <tp:taxon-name><tp:taxon-name-part taxon-name-part-type="superfamily">Pentatomoidea</tp:taxon-name-part></tp:taxon-name>.</article-title> In: <person-group><name name-style="western"><surname>McPherson</surname><given-names>JE</given-names></name></person-group> (<role>Ed.</role>) <issue-title>Invasive Stink Bugs and Related Species (Pentatomoidea): Biology, Higher Systematics, Semiochemistry, and Management.</issue-title><source>CRC Press, Boca Raton</source>, <fpage>25</fpage>–<lpage>201</lpage>. [pls 2.25–2.32] <ext-link xlink:href="10.1201/9781315371221-2" ext-link-type="doi" xlink:type="simple">https://doi.org/10.1201/9781315371221-2</ext-link></mixed-citation></ref></ref-list></tp:taxon-treatment>
